# Supplementary material for: Telomere-to-telomere DNA replication timing profiling using single-molecule sequencing with Nanotiming
Source: Nat Commun. 2025 Jan 2;16:242. doi: 10.1038/s41467-024-55520-3 (PMC11696806; doi:10.1038/s41467-024-55520-3)
Supplement: Supplementary file 3 — Supplementary Data 1 [file 41467_2024_55520_MOESM3_ESM.xlsx]

## Sheet: Data S1
Strain	n	rho	p-value	Median telomere length (bp)	Mean RT
wt	25242	-0.015	0.016	287	1.12
rif1∆	7011	-0.16	1.6e-43	612	1.55
yku70∆	16045	-0.091	4.0e-31	140	1.65
cft19∆	11346	-0.0036	0.71	293	1.14
fkh1∆	10309	-0.032	0.0013	288	1.11
Supplementary Data 1. Spearman's rank correlation coefficients of comparisons between telomere length and RT at the single-telomere level in wild-type, rif1∆, yku70∆, ctf19∆ and fkh1∆ BT1 cells. No data was computed at TEL13R in yku70∆ mutant because of a missing Y’ element at the right end of chromosome XIII compared to BT1 assembly, preventing proper read mapping. Statistical significance was s…
