# Supplementary material for: Telomere-to-telomere DNA replication timing profiling using single-molecule sequencing with Nanotiming
Source: Nat Commun. 2025 Jan 2;16:242. doi: 10.1038/s41467-024-55520-3 (PMC11696806; doi:10.1038/s41467-024-55520-3)
Supplement: Supplementary file 4 — Supplementary Data 2 [file 41467_2024_55520_MOESM4_ESM.xlsx]

## Sheet: Data S2
Strain	X/XY'	n	rho	p-value	Median telomere length (bp)	Mean RT
wt	X	9501	-0.02	0.051	285	1.06
wt	XY'	15741	-0.015	0.063	288	1.16
rif1∆	X	2290	-0.057	0.0067	672	1.08
rif1∆	XY'	4721	-0.094	9.2e-11	583	1.77
yku70∆	X	6096	-0.22	6.1e-66	135	1.48
yku70∆	XY'	9949	-0.041	5.2e-5	144	1.76
cft19∆	X	4409	-4.9e-4	0.97	284	1.05
cft19∆	XY'	6937	-0.018	0.14	298	1.19
fkh1∆	X	4073	-0.028	0.072	289	1.06
fkh1∆	XY'	6236	-0.035	0.0051	287	1.14
Supplementary Data 2. Spearman's rank correlation coefficients of comparisons between telomere length and RT at the single-telomere level according to telomere X/XY’ status in wild-type, rif1∆, yku70∆, ctf19∆ and fkh1∆ BT1 cells. See Supplementary Data 1 caption for details.
