# Supplementary material for: Telomere-to-telomere DNA replication timing profiling using single-molecule sequencing with Nanotiming
Source: Nat Commun. 2025 Jan 2;16:242. doi: 10.1038/s41467-024-55520-3 (PMC11696806; doi:10.1038/s41467-024-55520-3)
Supplement: Supplementary file 6 — Supplementary Data 4 [file 41467_2024_55520_MOESM6_ESM.xlsx]

## Sheet: Data S4
Experiment name	n_read_total	n_reads	Median read length (bp)	Genomic coverage (fold)	MinKNOW Core versions	Description
WT_rep1	422190	375530	19460	698	4.5.4	Yeast BT1 cells grown with 5 µM BrdU for 1 doubling time
WT_rep2	246381	218769	20633	420	4.5.4	Yeast BT1 cells grown with 5 µM BrdU for 1 doubling time
WT_rep3	260058	190073	11855	275	5.2.2	Yeast BT1 cells grown with 5 µM BrdU for 1 doubling time
WT_rep4	302795	274721	14591	410	5.2.2	Yeast BT1 cells grown with 5 µM BrdU for 1 doubling time
WT_rep5	227695	200428	19156	368	5.2.2	Yeast BT1 cells grown with 5 µM BrdU for 1 doubling time
WT_rep6	210815	188249	19210	346	5.2.2	Yeast BT1 cells grown with 5 µM BrdU for 1 doubling time
RIF1_rep1	408501	354180	14485	518	5.2.2	Yeast BT1 rif1∆ cells grown with 5 µM BrdU for 1 doubling time
RIF1_rep2	135070	93113	21100	237	5.4.3	Yeast BT1 rif1∆ cells grown with 5 µM BrdU for 1 doubling time
RIF1_rep3	303003	273467	19218	473	5.2.2	Yeast BT1 rif1∆ cells grown with 5 µM BrdU for 1 doubling time
CTF19_rep1	177740	138080	13039	199	5.2.2	Yeast BT1 ctf19∆ cells grown with 5 µM BrdU for 1 doubling time
CTF19_rep2	284674	254329	17763	435	5.2.2	Yeast BT1 ctf19∆ cells grown with 5 µM BrdU for 1 doubling time
CTF19_rep3	310093	278557	17753	465	5.2.2	Yeast BT1 ctf19∆ cells grown with 5 µM BrdU for 1 doubling time
FKH1_rep1	270990	214243	13669	310	5.2.2	Yeast BT1 fkh1∆ cells grown with 5 µM BrdU for 1 doubling time
FKH1_rep2	277537	254868	17254	427	5.2.2	Yeast BT1 fkh1∆ cells grown with 5 µM BrdU for 1 doubling time
FKH1_rep3	195117	177897	20169	332	5.2.2	Yeast BT1 fkh1∆ cells grown with 5 µM BrdU for 1 doubling time
KU70_rep1	209491	172694	22162	404	5.7.5	Yeast BT1 yku70∆ cells grown with 5 µM BrdU for 1 doubling time
KU70_rep2	152659	130334	22490	309	5.7.5	Yeast BT1 yku70∆ cells grown with 5 µM BrdU for 1 doubling time
KU70_rep3	132925	109718	21426	259	5.7.5	Yeast BT1 yku70∆ cells grown with 5 µM BrdU for 1 doubling time
WT_24rep	4381452	2936374	8332	3368	5.3.0-rc6-p2solo	Yeast BT1 cells grown with 5 µM BrdU for 1 doubling time
WT_10	225137	189625	18700	344	4.5.4	Yeast BT1 cells grown with 10 µM BrdU for 1 doubling time
WT_20	144931	116564	19148	215	4.5.4	Yeast BT1 cells grown with 20 µM BrdU for 1 doubling time
WT_100	171648	110328	14813	183	5.7.5	Yeast BT1 cells grown with 100 µM BrdU for 1 doubling time
WT_1000	227949	96806	13896	159	5.7.5	Yeast BT1 cells grown with 1 mM BrdU for 1 doubling time
Supplementary Data 4. Detailed sequencing information for Nanotiming samples. n_read_total, total number of reads used as input for BrdU basecalling; n_reads, number of mapped reads (mitochondrial reads were excluded); median read length was calculated for mapped reads.
